# Supplementary material for: Assessment of Electrical Brain Activity of Healthy Volunteers Exposed to 3.5 GHz of 5G Signals within Environmental Levels: A Controlled–Randomised Study
Source: Int J Environ Res Public Health. 2023 Sep 21;20(18):6793. doi: 10.3390/ijerph20186793 (PMC10530694; doi:10.3390/ijerph20186793)
Supplement: Supplementary file 1 [file ijerph-20-06793-s001.zip]

Archive with 1 entries (1 files):
- ijerph-2557264-SI.pdf
